# Supplementary material for: Cinnamomum cassia Alleviates Neuropsychiatric Lupus in a Murine Experimental Model
Source: Nutrients. 2025 May 27;17(11):1820. doi: 10.3390/nu17111820 (PMC12157319; doi:10.3390/nu17111820)
Supplement: Supplementary file 1 [file nutrients-17-01820-s001.zip]

Archive with 1 entries (1 files):
- nutrients-3604948-supplementary.pdf
